# Supplementary material for: Germline mutational spectrum in Armenian breast cancer patients suspected of hereditary breast and ovarian cancer
Source: Hum Genome Var. 2021 Feb 9;8:9. doi: 10.1038/s41439-021-00140-2 (PMC7870655; doi:10.1038/s41439-021-00140-2)
Supplement: Supplementary file 2 — Supplementary Table for all variants [file 41439_2021_140_MOESM2_ESM.xlsx]

## Sheet: Table 1
Count	Analysis	Pathogenic Variant (cDNA & protein ) & Classification	Other Variants (cDNA & protein ) & ClinVar Classification
Patient-01	Targeted	BRCA1 c.211A>G p.Arg71Gly PATH
Patient-02	Full Panel	BRCA1 c.302-1G>A - PATH	MSH2 c.775C>T p.Pro259Ser VUS	BRCA1 c.1067A>G p.Gln356Arg B	PALB2 c.2014G>C p.Glu672Gln B/LB	SDHB c.487T>C p.Ser163Pro B/LB/VUS
Patient-03	Targeted	BRCA1 c.798_799del p.Ser267Lysfs PATH
Patient-04	Full Panel	BRCA1 c.1504_1508delTTAAA p.Leu502Alafs PATH	MLH1 c.655A>G p.Ile219Val B	PALB2 c.2014G>C p.Glu672Gln B/LB	TSC1 c.965T>C p.Met322Thr B	EXT1 c.1814G>A p.Arg605Gln Uk.V	FH c.1243A>G p.Asn415Asp Uk.V
Patient-05	Full Panel	BRCA1 c.2649_2650insGGCA p.Thr884Glyfs PATH	AXIN2 c.2285G>A p.Ser762Asn B/LB/VUS	POLD1 c.2275G>A p.Val759Ile B/LB/VUS	RET c.785T>C p.Val262Ala LB/VUS	KIF1B c.2480C>T p.Thr827Ile LB/VUS	BRCA1 c.3113A>G p.Glu1038Gly B	BRCA1 c.4837A>G p.Ser1613Gly B
Patient-06	Targeted	BRCA1 c.3436_3439delTGTT p.Cys1146Leufs PATH
Patient-07	Targeted	BRCA1 c.3436_3439delTGTT p.Cys1146Leufs PATH
Patient-08	Targeted	BRCA1 c.3477_3480delAAAG p.Ile1159Metfs PATH
Patient-09	Targeted	BRCA1 c.3477_3480delAAAG p.Ile1159Metfs PATH
Patient-10	Targeted	BRCA1 c.3477_3480delAAAG p.Ile1159Metfs PATH
Patient-11	Targeted	BRCA1 c.3477_3480delAAAG p.Ile1159Metfs PATH
Patient-12	Full Panel	BRCA1 c.3485delA p.Asp1162Valfs PATH	NM_003001.5(SDHC):c.490A>T (p.Met164Leu) LB	NM_001128849.2(SMARCA4):c.3547-11T>C B
Patient-13	Full Panel	BRCA1 c.4358-2A>G - LPATH	MUTYH c.1258C>A p.Leu420Met VUS	NF2 c.1774T>C p.Phe592Leu LB/VUS
Patient-14	Full Panel	BRCA1 c.5444G>A p.Trp1815Ter PATH	ATM c.1240C>A p.Gln414Lys VUS	BRCA2 c.9586A>G p.Lys3196Glu B/LB/VUS	FANCA c.796A>G p.Thr266Ala B	PALB2 c.2014G>C p.Glu672Gln B/LB	SLX4 c.2924C>T p.Pro975Leu B
Patient-15	Full Panel	BRCA1 c.5444G>A p.Trp1815Ter PATH	RET c.20G>A p.Gly7Asp VUS	CASR c.2956G>T p.Ala986Ser B	MLH1 c.2146G>A p.Val716Met B	PALB2 c.2590C>T p.Pro864Ser B/LB	TERT c.835G>A p.Ala279Thr B
Patient-16	Full Panel	BRCA1 c.5444G>A p.Trp1815Ter PATH	ATM c.1421G>A p.Ser474Asn VUS	ATR c.1411G>C p.Glu471Gln LB/VUS	TYR c.1205G>A p.Arg402Gln B/LB/LP/VUS
Patient-17	Full Panel	BRCA1 c.5444G>A p.Trp1815Ter PATH	ATM c.1744T>C p.Phe582Leu B/LB	FANCB c.1769T>C p.Phe590Ser B/LB/VUS	KIF1B c.2480C>T p.Thr827Ile LB/VUS	PRKDC c.9446G>A p.Gly3149Asp B/LB	WRN c.970A>G p.Thr324Ala B/LB
Patient-18	Full Panel	BRCA2 c.574dupA p.Met192Asnfs PATH	RECQL4 c.2585C>T p.Ser862Leu VUS	FANCE c.253C>T p.Pro85Ser B/VUS	PALB2 c.2014G>C p.Glu672Gln B/LB	STK11 c.1211C>T p.Ser404Phe B/LB/VUS
Patient-19	Full Panel	BRCA2 c.1414C>T p.Gln472Ter PATH	BRCA2 c.8359C>T p.Arg2787Cys LB/VUS	BRCA2 c.9976A>T p.Lys3326Ter B	WRN c.970A>G p.Thr324Ala B/LB
Patient-20	Targeted	BRCA2 c.1528G>T p.Glu510Ter PATH
Patient-21	Full Panel	BRCA2 c.2095C>T p.Gln699Ter PATH	DICER1 c.1381A>G p.Ile461Val B/VUS	TYR c.1205G>A p.Arg402Gln B/LB/LP/VUS	FANCF c.557C>T p.Ala186Val B/LB	MSH6 c.2633T>C p.Val878Ala B
Patient-22	Full Panel	BRCA2 c.2623G>C p.Val875Leu LPATH	CHEK2 c.1312G>T p.Asp438Tyr VUS	RET c.2944C>T p.Arg982Cys B/LB/VUS	BRIP1 c.790C>T p.Arg264Trp B/LB/VUS	CHEK2 c.1312G>T p.Asp438Tyr LB/VUS	TSC1 c.1589G>C p.Ser530Thr B/LB/VUS	MC1R c.178G>T p.Val60Leu B	POLH c.626G>T p.Gly209Val B/LB	TINF2 c.734C>A p.Ser245Tyr B/LB
Patient-23	Full Panel	BRCA2 c.2623G>C p.Val875Leu LPATH	CHEK2 c.1312G>T p.Asp438Tyr VUS	RET c.2944C>T p.Arg982Cys B/LB/VUS	BRIP1 c.790C>T p.Arg264Trp B/LB/VUS	CHEK2 c.1312G>T p.Asp438Tyr LB/VUS	TSC1 c.1589G>C p.Ser530Thr B/LB/VUS
Patient-24	Full Panel	BRCA2 c.2808_2811delACAA p.Ala938Profs PATH
Patient-25	Full Panel	BRCA2 c.2808_2811delACAA p.Ala938Profs PATH
Patient-26	Targeted	BRCA2 c.4037_4038delCT p.Thr1346Serfs PATH
Patient-27	Targeted	BRCA2 c.4548_4549delCA p.Lys1517Argfs PATH
Patient-28	Targeted	BRCA2 c.5006T>G p.Leu1669Ter PATH
Patient-29	Targeted	BRCA2 c.5006T>G p.Leu1669Ter PATH
Patient-30	Targeted	BRCA2 c.5006T>G p.Leu1669Ter PATH
Patient-31	Full Panel	BRCA2 c.6302delA p.Asn2101Metfs PATH	ATM c.5890A>G p.Lys1964Glu LB/VUS	BRCA1 c.3113A>G p.Glu1038Gly B	BRCA1 c.4956G>A p.Met1652Ile B	FANCA c.796A>G p.Thr266Ala B	KIF1B c.3017A>G p.Glu1006Gly B/LB
Patient-32	Targeted	BRCA2 c.7689delC p.His2563Glnfs PATH
Patient-33	Targeted	BRCA2 c.7689delC p.His2563Glnfs PATH
Patient-34	Full Panel	BRCA2 c.8851G>T p.Ala2951Ser LPATH	MLH1 c.954C>A p.His318Gln VUS	MLH3 c.2425A>G p.Met809Val LB/VUS	BRCA2 c.8851G>A p.Ala2951Thr B
Patient-35	Full Panel	BRCA2 c.9097dupA p.Thr3033Asnfs PATH
Patient-36	Full Panel	BRCA2 c.9253delA p.Thr3085Glnfs PATH	CHEK2 c.1312G>T p.Asp438Tyr LB/VUS	MC1R c.478C>T p.Arg160Trp LB/P
Patient-37	Targeted	BRIP1 c.917dup p.Asn306Lysfs PATH
Patient-38	Targeted	CHEK2 c.409C>T p.Arg137Ter PATH
Patient-39	Full Panel	CHEK2 c.422A>C p.Lys141Thr LPATH	SLX4 c.5413T>C p.Cys1805Arg VUS	BARD1 c.33G>T p.Gln11His B/LB	FANCB c.1817G>A p.Ser606Asn LB	FANCA c.2574C>G p.Ser858Arg B/LB	BLM c.2119C>T p.Pro707Ser B/LB/VUS	TYR c.1205G>A p.Arg402Gln B/LB/LP/VUS
Patient-40	Full Panel	CHEK2 c.470T>C p.Ile157Thr LPATH	MUTYH c.1014G>C p.Gln338His VUS	MLH1 c.1976G>A p.Arg659Gln LB/VUS	BRCA1 c.1067A>G p.Gln356Arg B	BRCA1 c.3113A>G p.Glu1038Gly B	CDKN1C c.512_523del p.Ala171_Ala174del. B
Patient-41	Targeted	CHEK2 c.499G>A p.Gly167Arg LPATH
Patient-42	Targeted	NBN c.1502G>A p.Trp501Ter PATH
Patient-43	Targeted	PALB2 c.932_933insC p.Lys311Asnfs PATH
Patient-44	Targeted	PALB2 c.3299_3306dup p.Val1103Leufs PATH
Patient-45	Full Panel		ATM c.3371A>T p.Tyr1124Phe VUS	XRCC2 c.268C>T p.Leu90Phe VUS	BRCA1 c.3113A>G p.Glu1038Gly B	DKC1 c.1494_1496GAAdup p.Lys505dup B	FANCA c.2574C>G p.Ser858Arg B/LB	POLE c.6494G>A p.Arg2165His B/LB
Patient-46	Full Panel		SLX4 c.5413T>C p.Cys1805Arg VUS	BRCA1 c.3113A>G p.Glu1038Gly B	FANCA c.796A>G p.Thr266Ala B	MSH6 c.116G>A p.Gly39Glu B	ATM c.2119T>C p.Ser707Pro B/LB/VUS	SDHB c.487T>C p.Ser163Pro B/LB/VUS	FANCA c.2859C>G p.Asp953Glu LB/VUS
Patient-47	Full Panel		SLX4 c.2320G>T p.Ala774Ser VUS	WRAP53 c.1564delG p.Ala522Argfs VUS	BRCA1 c.3113A>G p.Glu1038Gly B	APC c.3511C>T p.Arg1171Cys B/LB	FANCA c.796A>G p.Thr266Ala B
Patient-48	Full Panel		AXIN2c.2083G>Tp.Ala695SerVUS	TSHRc.202C>Tp.Pro68SerVUS	APC c.3949G>C p.Glu1317Gln B/LB/VUS	RET c.2071G>A p.Gly691Ser B/LB/VUS	APC c.3949G>C p.Glu1317Gln B/LB	BRCA1 c.3113A>G p.Glu1038Gly B	BRIP1 c.577G>A p.Val193Ile B/LB	ERCC4 c.2647G>A p.Glu883Lys LB	POLE c.6494G>A p.Arg2165His B/LB
Patient-49	Full Panel		RECQL4 c.2704C>T p.Arg902Trp VUS	POLE c.5653G>A p.Ala1885Thr VUS	APC c.3457C>T p.Arg1153Cys B/LB
Patient-50	Full Panel		BRCA2 c.8699A>T p.Asp2900Val VUS	SLX4 c.421G>T p.Gly141Trp VUS	BRCA1 c.1067A>G p.Gln356Ar B	KIT c.1621A>C p.Met541Leu B/LB	MLH3 c.2896T>C p.Ser966Pro B/LB	PTCH2 c.1864C>T p.His622Ty B	RET c.2071G>A p.Gly691Ser B/LB/VUS
Patient-51	Full Panel		BRCA1 c.-86C>T - VUS	MLH1 c.655A>G p.Ile219Val B	TSC1 c.965T>C p.Met322Thr B	MET c.1174C>A p.Pro392Thr VUS	RAD50 c.1094G>A p.Arg365Gln LB/VUS
Patient-52	Targeted		BRCA1 c.5360G>A p.Cys1787Tyr VUS
Patient-53	Full Panel		WRAP53 c.838G>A p.Ala280Thr VUS	FANCA c.2574C>G p.Ser858Arg B/LB	TYR c.1205G>A p.Arg402Gln B/LB/LP/VUS
Patient-54	Full Panel		FANCD2 c.1777C>T p.Pro593Ser VUS	ATM c.146C>G p.Ser49Cys B/LB	BRCA1 c.3119G>A p.Ser1040Asn B	SDHB c.487T>C p.Ser163Pro B/LB/VUS	SDHD c.34G>A p.Gly12Ser B/LB	WRN c.3101A>T p.Tyr1034Phe LB
Patient-55	Full Panel		FANCI c.3812C>T p.Ser1271Phe VUS	BARD1 c.33G>T p.Gln11His B/LB	MLH3 c.1637G>T p.Arg546Ile LB	SLX4 c.2924C>T p.Pro975Leu B	SLX4 c.1153C>A p.Pro385Thr B/LB
Patient-56	Full Panel		ATM c.7503T>A p.Asn2501Lys VUS	BRCA1 c.1067A>G p.Gln356Arg B	BRCA2 c.8117A>G p.Asn2706Ser B/LB/VUS	EXO1 c.2276G>A p.Gly759Glu B/LB	MC1R c.478C>T p.Arg160Trp LB/P	MLH1 c.655A>G p.Ile219Val B	TYR c.1205G>A p.Arg402Gln B/LB/LP/VUS
Patient-57	Full Panel		SLX4 c.4423A>G p.Thr1475Ala VUS	BRCA1 c.3113A>G p.Glu1038Gly B	BRCA1 c.4956G>A p.Met1652Ile B	DKC1 c.1512_1514dup p.Lys505dup B	MET c.3029C>T p.Thr1010Ile B/LB/VUS	TSC2 c.251C>T p.Ala84Val B/LB/VUS
Patient-58	Full Panel		FANCB c.1480A>G p.Thr494Ala VUS	AXIN2 c.1685C>T p.Pro562Leu B/LB/VUS	MLH3 c.713A>C p.Tyr238Ser LB/VUS	PALB2 c.2590C>T p.Pro864Ser B/LB	POLE c.6494G>A p.Arg2165His B/LB	PTCH1 c.4324C>T p.Arg1442Trp B/LB	TYR c.1205G>A p.Arg402Gln B/LB/LP/VUS
Patient-59	Full Panel		CHEK2 c.480A>G p.Ile160Met VUS	APC c.2222A>G p.Asn741Ser LB/VUS	MLH3 c.2425A>G p.Met809Val LB/VUS	MSH6 c.116G>A p.Gly39Glu B	POLD1 c.2185G>A p.Glu729Lys LB/VUS	TYR c.1205G>A p.Arg402Gln B/LB/LP/VUS
Patient-60	Full Panel		ATR c.1602G>C p.Trp534Cys VUS	BRCA1 c.4535G>T p.Ser1512Ile B	MSH6 c.2633T>C p.Val878Ala B	KIF1B c.2480C>T p.Thr827Ile LB/VUS	RAD50 c.379G>A p.Val127Ile B/VUS
Patient-61	Full Panel		SMARCA4 c.403C>G p.Pro135Ala VUS	BRCA2 c.10234A>G p.Ile3412Val B	PTCH1 c.2173C>T p.Pro725Ser B/LB
Patient-62	Full Panel		PALB2 c.833_834delTAinsAT p.Leu278His VUS	CASR c.2956G>T p.Ala986Ser B	APC c.5171G>A p.Arg1724His LB/VUS	APC c.5225G>A p.Arg1742His LB/VUS
Patient-63	Full Panel		MC1R c.104G>A p.Cys35Tyr VUS	BRCA1 c.2077G>A p.Asp693Asn B	BRCA2 c.5744C>T p.Thr1915Met B	MSH6 c.116G>A p.Gly39Glu B	MSH6 c.2633T>C p.Val878Ala B	RECQL4 c.755C>T p.Pro252Leu B
Patient-64	Full Panel		SDHB c.269G>A p.Arg90Gln VUS	PALB2 c.3428T>A p.Leu1143His VUS	MSH6 c.116G>A p.Gly39Glu B	RET c.2071G>A p.Gly691Ser B/LB/VUS	TSC1 c.965T>C p.Met322Thr B	TSC2 c.1100G>A p.Arg367Gln B	SDHB c.487T>C p.Ser163Pro B/LB/VUS
Patient-65	Full Panel		MSH6 c.3727A>T p.Thr1243Ser VUS	BRCA2 c.1114A>C p.Asn372His B	CDKN1C c.549_554dup p.Ala193_Pro194dup LB	MLH1 c.655A>G p.Ile219Val B	MSH6 c.116G>A p.Gly39Glu B	PALB2 c.1676A>G p.Gln559Arg B/LB	PALB2 c.2014G>C p.Glu672Gln B/LB	PALB2 c.2993G>A p.Gly998Glu B/LB	SDHB c.487T>C p.Ser163Pro B/LB/VUS
Patient-66	Full Panel		ATR c.992A>G p.Asp331Gly VUS	GREM1 c.103C>G p.Pro35Ala LB	RET c.2071G>A p.Gly691Ser B/LB/VUS
Patient-67	Targeted		MUTYH c.553C>T p.Arg185Trp VUS
Patient-68	Full Panel		PALB2 c.2821A>G p.Ile941Val VUS
Patient-69	Full Panel		BRCA1 c.5191G>A p.Glu1731Lys VUS
Patient-70	Full Panel		MUTYH c.1258C>A p.Leu420Met VUS	CASR c.2956G>T p.Ala986Ser B
Patient-71	Full Panel	No Pathogenic or VUS	WRN c.95A>G p.Lys32Arg B	BRCA1 c.1067A>G p.Gln356Arg B	BRCA2 c.1114A>C p.Asn372His B	BRCA2 c.1151C>T p.Ser384Phe B	CDH1 c.892G>A p.Ala298Thr B	PALB2 c.1676A>G p.Gln559Arg B/LB	PALB2 c.2014G>C p.Glu672Gln B/LB
Patient-72	Full Panel	No Pathogenic or VUS	BLM c.1928G>A p.Arg643His B/LB	MSH2 c.287G>A p.Arg96His LB	TSC2 c.1100G>A p.Arg367Gln B
Patient-73	Full Panel	No Pathogenic or VUS	BRCA1 c.3113A>G p.Glu1038Gly B	NOP10 c.34G>C p.Asp12His B/LB	SDHD c.34G>A p.Gly12Ser B/LB
Patient-74	Full Panel	No Pathogenic or VUS	BARD1 c.1518_1519invTG p.Val507Met B/LB	FANCA c.2574C>G p.Ser858Arg B/LB
Patient-75	Full Panel	No Pathogenic or VUS	NM_007294.4(BRCA1):c.4358-10C>T B	NM_007294.4(BRCA1):c.1067A>G (p.Gln356Arg) B
Patient-76	Full Panel	No Pathogenic or VUS	NM_000051.3(ATM):c.7630-7C>T LB	NM_000548.5(TSC2):c.3815-15G>A LB

## Sheet: Sheet1
CHEK2 c.1312G>T p.Asp438Tyr VUS	BRCA2 c.2623G>C p.Val875Leu LP !!!	BRIP1 c.790C>T p.Arg264Trp B/LB/VUS	MC1R c.178G>T p.Val60Leu B	POLH c.626G>T p.Gly209Val B/LB	TINF2 c.734C>A p.Ser245Tyr B/LB	RECQL4 c.1160G>T p.Gly387Val VUS	TSC1 c.1589G>C p.Ser530Thr B/LB/VUS	TSC2 c.1256C>T p.Pro419Leu VUS
